# Supplementary material for: Unlocking precision in aptamer engineering: a case study of the thrombin binding aptamer illustrates why modification size, quantity, and position matter
Source: Nucleic Acids Res. 2024 Sep 1;52(18):10823–35. doi: 10.1093/nar/gkae729 (PMC11472061; doi:10.1093/nar/gkae729)
Supplement: gkae729_Supplemental_Files [file gkae729_supplemental_files.zip]

Archive with 2 entries (2 files):
- supplementary material_Aug28_FINAL_Corrected.pdf
- Supporting Information Data.zip
